# Supplementary material for: Emergence of an early SARS-CoV-2 epidemic in the United States
Source: medRxiv. 2021 Feb 8:2021.02.05.21251235. Preprint. [Version 1] doi: 10.1101/2021.02.05.21251235 (PMC7872376; doi:10.1101/2021.02.05.21251235)
Supplement: Supplement 8 — Table S3. Number of sequences from each location in the genomic dataset. https://bit.ly/39SgG7E [file media-8.xlsx]

## Sheet: Sheet1
Mutation	Multiplicity	Nucleotide position in NC_045512.2
A496G	3	761
G10818T	8	11083
C14521T	3	14786
C15455T	3	15720
C16024T	3	16289
C21310T	4	21575
C21477T	3	21742
C26416T	3	26681
C26630T	3	26895
G29278T	3	29543
